# Supplementary material for: Pitfall Flower Development and Organ Identity of Ceropegia sandersonii (Apocynaceae-Asclepiadoideae)
Source: Plants (Basel). 2020 Dec 14;9(12):1767. doi: 10.3390/plants9121767 (PMC7764971; doi:10.3390/plants9121767)
Supplement: Supplementary file 1 [file plants-09-01767-s001.zip]

Archive with 10 entries (10 files):
- plants-1003419_Revision1_Supplementary Material/Figure S1_PCA-plot.jpg
- plants-1003419_Revision1_Supplementary Material/Figure S2_MA-plots.jpg
- plants-1003419_Revision1_Supplementary Material/Figure S3_Pearson correlations.jpg
- plants-1003419_Revision1_Supplementary Material/Folder S1_FastQC.zip
- plants-1003419_Revision1_Supplementary Material/Movie S1.mpg
- plants-1003419_Revision1_Supplementary Material/Table S1_Ceropegia sandersonii MADSbox gene sequences.xlsx
- plants-1003419_Revision1_Supplementary Material/Table S2_Gentianales MADSbox genes.xlsx
- plants-1003419_Revision1_Supplementary Material/Table S3_DESeq2 analyses.xlsx
- plants-1003419_Revision1_Supplementary Material/Table S4_Primers.xlsx
- plants-1003419_Revision1_Supplementary Material/Text S1_Library and sequencing.docx
