# Supplementary material for: Pitfall Flower Development and Organ Identity of Ceropegia sandersonii (Apocynaceae-Asclepiadoideae)
Source: Plants (Basel). 2020 Dec 14;9(12):1767. doi: 10.3390/plants9121767 (PMC7764971; doi:10.3390/plants9121767)
Supplement: Supplementary file 1 [file plants-09-01767-s001.zip › plants-1003419_Revision1_Supplementary Material/Table S1_Ceropegia sandersonii MADSbox gene sequences.xlsx]

## Sheet: Tabelle1
Table S1: List of Ceropegia sandersonii MADS-box gene sequences identified in the floral transcriptome analyses. NCBI accession numbers andnumbers of herbarium vouchers (lodged at Naturalis Biodiversity Center) are given as well.
Name	MADS-box gene sequence	NCBI Accession	Herbarium Voucher
CsanAP1	TAGACTGGTGCAGGTAACATGCAGATTACAAATTACATTTAAAATTAAAATTACATTTTGAGAGCTTTAGTTTTATTGCTCTCACCATCATTTTGCACCTTAATTAGAAGCATAAAAAAGTTATACTTTTTTTTTTTTTAAATTTTTGGTTATAAAATTAAGTAGCAAAGCAGCCAAGATGGCATGGATAGAGAGAATCCAAAGTTAGGTCTAATTCATTCCTTCCCATTTCTGCTGTTTCACCTTCAAAATGACCACTGACATTTAGGCAAGGAAGGAATGGCTGAGGGAGGAGGAATGGCGTCGAAGTCGGAGGAGGATGAATATGATTTTGTTGCTCCCATTGTGCTTGCTGTGTCATTATCTTCTCTTTCTCCTTTATCTTCTTTGCTAGCATGT…	MW191515	L.3993388 L.3993389 L.3993390 L.3993391
CsanFUL1	ATGATGATGATGATGATGATGATGATGATTTGTTTCATGATGAAGCGGCGGCGGAACCCCAAAAGTAGAGGAATGGAAGTCAGGGTTGTGCTGCTCCCCCAGTGGCTGTTGTTGTTCTTGGTCTGCTTTCTCCTTCTCTTTCACCTGCTTTGAAAGAACATTGTTTTGCTCCTGCAAAGCTTTGTCCTTTTTCTGTAGTTCAGAAATGGATTCAAACATCAGCTGATTCTTTTTGGATCGAATGTGTTTAAGAGCAACATCAAGCTGATGTTCCAAATTTTGAAGCTCTCTCAAACTCAAATTCTCAAGATCTTCTCCCATGTAATGCCTTTGATTCCTTTGCAGAACTTCAATTCTGGCCTTAAGTTTAGCATGTTCAAGACTCCAGCTTCCCTTTGA…	MW191516	L.3993388 L.3993389 L.3993390 L.3993391
CsanFUL2	TGGAGGATACTGTAATACAATTGCCGATGAGTTTTGTTGAACTACGTCGTGCTGTCGCTCCATTTGCGCCTCTTCTTCTTCTTCTTCTTCTTCTTCCTCGTCATTTTCTGTCAACTTCTTTGAAAGCAAATTGTTCTGCTCTTGCAGTGCTCTCTTCCTCTTCTGAAGTTGAGATACAGATTCGTTCATAAGTTGGTTCTTTTTTGTTCTAATTCGTTTTAGGGAAGTGTCAAGCTGTTGTTCCAAACTCTGAAGTTCTCTTAAGGTAAGGATATCCAAATCCTCACCCGCATAATGGCTTATGTTCCTTTGTAGAAGTTCAATCTTGGACATCTGTTTGCTGTACTCAAGAGACCAATTATTATCCAGTGGCTGTGGTTCAGACTGAGGAGCAATATT…	MW191517	L.3993388 L.3993389 L.3993390 L.3993391
CsanTM6	GTGTAATTATACTTTTAAATTTATAACAAATTAAATTTTATTCATTAATAAATTAAGCTATTATACATTAATTAAGCGAGGATAGAATTTATAATACTTCGTTACCAAATAGTACAGTAACAGATATTTTAATAATTAACCAAATAAACAAAATATTATACATATATCATCCATCTGCTAATTAATTAATTAATTGATGAAATAATTAAGGGTGGGGGGTTCAAGCTAGGCGGAGGCCGTGGTGGAGATTGGGGTGGCGGGGCTGGAGGCTAAAAGCATAAAGATTAGATGCCACTCCATCCACCAAAGCAACGGTGGAGTTGTAGCCACCGCCGGCACCGGAGCCGCCTCCTGCATTCTCCACAATCCCGTACTTTGGATCTTCACATTTTGATTCCA…	MW191518	L.3993388 L.3993389 L.3993390 L.3993391
CsanDEF	CATTAATTAACACAAAGGAAAAAAAGAAAGAAAGAATTAATAGGGTACAAATCTAAGAACCTAATTAGATAAGAAATTAACACGATTCAGTTCCATTATTATTATTCCAATAAAAATATACTTAAAAAAAGGATAGTCATTAATTCCATAGAAATTAATTAAGCTTAATTAATGTGTAATTAACAGAAAAGATGAAATTAAACAATATGCATGCATGTTTATGGATCAATAATAATGGATCTGATGATGATAATCTACTACTACTACTACTGATCTAGGAGATGAAAAGTAGTAAGATCAGAGGCTCCAGTAGTAGTGTAAAGATTAGGCTGATTAGGTTGAAGTCGTAGAGCCAGTATGCGAGGATGACCAACTCCACCTCCATTTGTGAATCCCACC…	MW191519	L.3993388 L.3993389 L.3993390 L.3993391
CsanGLO	CGTCTTGAACAAATTAATAATTTCTCACTCATAGACTACACACACCATGCATGCACGAAAAAAAACAGATTCAAATATTATAGTATTTTTCAATATAGATTTATTTTCCAAGACTTTGGAAAATATATCTAACTCGAGAGAGTCATTTTGTGGAAGGATCCTCCTGTAGATCTTTAGTACTTTGAATATACATCAACGGACTTAGAAGAAGATTAGAAATTAATAATAAAGCATACCATGTTTTTGCATTATTATTATTACAAATAAGGCGATCGAGATGTCTCGAGTATATGTAGATTTAGATTGAGAATGAGATTCAAATTCAAATCCTCTCGTGGAGATTTGGTTGCATTGGTTGCACACGGAAAGAAAATGGCATCTGGGATTGGTATTGATCTC…	MW191520	L.3993388 L.3993389 L.3993390 L.3993391
CsanAG1	AATTTTGTTGGCTTTTTTTTTTTTTTTTTTTGGAGAGAGAGAGAGAGAGAGATATTTGCCCTGTTACATATATATATATATCATTATCAAAGTAATCTAAGGATGTCAAATTGTTCACAGAACAAGAATTTTTTGTTTTCTTTGACATGTTGGGAACAACACTCAGCAGCATCAGCCTTGCATTATTAGACAAGTTGAAGAGGTGTCTGATCCTGACGAGAATACTGTTGATTTGGTTCCATCAGGTTTGGGATAAAATTTCGAACATCGTAGTTGGGCTGCTGTGGGGGAATTGGTTGGTAATCCGATCCTGGCATTAAGCTCATCTGCTGCTGTGCCCTTTCATTCTCAGCTATCCTTGCCCGGAGATACATGTTAGCATTCTGCAGGTCAATCTCC…	MW191521	L.3993388 L.3993389 L.3993390 L.3993391
CsanAG2	AAGATATCTGAATCTGAGAGAGTTCAGCAGCAACCTGTAAATTTGCTGCCTGGAGGAAGTTCAGATTATGGAATGGTGGTGCAACCTCAACAACACGATGCTCGAAGTTTTCTTCAAGTCAATGTTCTGCAACCTAATAACCATTACTGTCGCCATGATCAGCCTGCTCTTCAGGTGGTTTATGATTTCTTGCCTAATTAGTTTTTTTTTTTTTTCTTTCCACATATTGATGAATGTCACAATATATATATATATATATATTTCTCCCCAAAGAAATTAGAGGGTACATAAACAGTAGAGGAAATAGTTCTTGAACAAAACAAAAATTTATAAACTATAATAAAATCACCACAGCTTCAGTAGAATCCTCTTGTTTTAATTATAGCATCACCAGCTTAA…	pending	L.3993388 L.3993389 L.3993390 L.3993391
CsanSTK	AAAACAGGCACACCTTCCATCATGTTGAGCTGAAGCAAATTTCTTGCAAAATATGCTTGCATTGCATTGTATTCTTGGCCAGGGGTCACCATGCTCAGTTGTTGAAGCCTTTCATTATCTGCTATCTTTGCTCGGAGGCAAGCATTCTCCTGCTCCAGCTGAATTTCCCTTTTCTGCAGAGTTTCTGTTTCAGCAAGTATCATTTCGTGCTTTTTGGATCTTATCCTTGAGATTCCACGTTCAAGTCTGTTCTCTAGCTGCTTTAGCTCTTTCACATTTAAGGTGCTCAACCCCTCTCCCACAAGATTCCTGTTGGAGTTTTGGAGCATTTGTATTTGCTGGCGTAGTTTCTTTGATTCTTGCTGATAAAATTGGGCATTGATCTCTTGGGTTGAGCAT…	MW191522	L.3993388 L.3993389 L.3993390 L.3993391
CsanSEP1	CACCAGTTAACTAAGGGAGGATAATTTTGTTCAATTCATTATATATATATATATATAAAAATAAAATTCCCAAGCAGCAATAAACCAGCTATATAAGTATATATATATATACATATAAATATATATATATATATATTCTTAGAGCATCAAGCCAGGAACATATCCATTGACACCATGAGTCTGGGAGATGCCATTCATTGGATTGGAAGATACTTGATTATAGCCCATATGCAATGTTGAGTTTAATCCCATAGGTTGAGAGAAGGGTTGTGTTTGTGTAGTATGAAGACGATCATATTGAATAGCTTGTTGTTCACCACCTTCCCATGACAATCGAAGTGTCATATCAGCTATACTTTGTTCCAACTTTCTTTTTAGGAATTTGTTGTCTTCAGCCAG…	MW191523	L.3993388 L.3993389 L.3993390 L.3993391
CsanSEP1/2	GGAGAGAGAAAGAGAGAGAGAGAGAGAGAGAGATGGGTAGGGGAAGAGTGGAGCTGAAGAGGATAGAAAACAAGATAAATAGGCAGGTGACATTTGCAAAGAGAAGAAATGGGTTGCTCAAGAAAGCTTATGAACTCTCAGTTCTTTGTGATGCTGAAGTTGCTCTCATCATCTTCTCTAATCGTGGCAAGCTCTATGAGTTTTGCAGCAGTGCTAATATGCTCAAGACACTGGAAAGGTATCAAAGAAGTAATTTTGGAGCAGTAGAAGTCAGCCAAGCAACCAAAGATCTTGAGCAAAGCAGCTACAGAGAGTACATAAAGCTGAAGACTAAATATGAATCCCTACAAAGATATCAAAGACATCTTCTTGGTGATGATTTGGGACCTTTAAATATGA…	MW191524	L.3993388 L.3993389 L.3993390 L.3993391
CsanSEP3	TTTTTTTTTTTTTTTTTTTTTTTTTTTTTTTTATAAAAAAAAAACCTTTTTTCCGGTCACTTTCTTCTCTGTTGTTATCATGGCAGCCATCCCGCCATGTAGTTATTCACACTAGGTCCTGCTGCTGCTGCTGCTGCAACTGTTATAGGATCATTCTGGTATCCAATCTGTAATGTTGGTTCACAATCCAAAGGATGAAAAAAGCCATCACCCTGATGATGAGGCTGATGATGATGATGATGATGTCCTTCATGTCTACCATAACCCACATCTTGTGCATTTGGATTCCACTGGAGATTTACTTGGCTTCCTTCCATCAACCTCTGTTTCAAAGTTTTGTTTGCTTCATTCAATGCATGTTCCTTCCTCTGAAGATCTGTGAGTTGATCCAGCATGAGT…	MW191525	L.3993388 L.3993389 L.3993390 L.3993391
CsanSEP4	TTTTTACACACTTTAAAGGTAAACTGTTATATATATATATATATTAATTTCTATTTATTTATTTATTACTATATTAGAATATAATATAGTAAATTTTTGGGTCTGATATAATATAGTAAATTAATTAAAGCAAAGTAATAGATTCAAAGCATCCATCCAGGCAACATCGCATTGCCATTTTGGGTTGTTCCTCCAACATTATCTGATCCCACTAAATTGTAACTCATTTGCATGGAATTGTTGCAATCAAGAGGCTGGAAGAATCCTTCTTGCTGAACTGCCTGATTATTATGTCTTTGTTGTTGTTGTATTCTTTGTTCATCTGATTCTGATGACATCTGAAATGCTGCTTCATTTTCTTCTAACTTGCCTCTCAAGGCTTTATTCATTTCAAGCAAT…	MW191526	L.3993388 L.3993389 L.3993390 L.3993391
CsanAGL6	AAATTGAAGAGAGAGAGAGAGAGAGAGAGAGAAAGAGAGTAAAAAAGGGAATGGGGAGAGGAAGAGTAGAATTGAAGAGAATAGAGAACAAGATAAACCGTCAGGTTACATTCTCAAAGAGAAGAAATGGTCTCTTAAAGAAAGCTTACGAACTTTCTGTACTCTGTGATGCTGAAGTTGCTCTCATCATTTTCTCCAGTCGTGGAAAGCTCTACGAATTCGGCAGCTCTGGAGTAAGTAAAACACTTGAGCGCTACCAACGTTGCTACTGTAGCCCTCAACAAAATGTTGCTCATCAAATACCAGACACAAACATCAATTGGTCGGAAGAGATCTTAAACTTGAAGGCAAAATATGAATCTCTTCAACGTACTCAGAGGCATTTGTTGGGAGAAGATC…	MW191527	L.3993388 L.3993389 L.3993390 L.3993391
