# Supplementary material for: Pitfall Flower Development and Organ Identity of Ceropegia sandersonii (Apocynaceae-Asclepiadoideae)
Source: Plants (Basel). 2020 Dec 14;9(12):1767. doi: 10.3390/plants9121767 (PMC7764971; doi:10.3390/plants9121767)
Supplement: Supplementary file 1 [file plants-09-01767-s001.zip › plants-1003419_Revision1_Supplementary Material/Table S2_Gentianales MADSbox genes.xlsx]

## Sheet: Table S3
Table S2: List of MADS-box gene sequences of Gentianales obtained from NCBI GenBank and used for phylogenetic analyses.
Class	Code in tree	Species	NCBI Accession
A	CaFUL	Coffea arabica	AHW58040.1
	GsFUL	Gentiana scabra	BAS04485.1
	GsAP1	Gentiana scabra	BAS04477.1
	CaAP1	Coffea arabica	AHW58038.1
B	CaPI	Coffea arabica	XP_027092769.1
	CaAP3	Coffea arabica	XP_027090983
	GsAP3	Gentiana scabra	BAS04474.1
	AcDEF	Allamanda cathartica	AEM60189.1
	CaDEF-C09	Coffea arabica	XP_027073264.1
	CaDEF-C12	Coffea arabica	XP_027090983.1
	GsAP3/DEF	Gentiana scabra	BAS04479.1
	CrDEF1	Catharanthus roseus	AEA76416.1
	GjDEF	Gardenia jasminoides	AEM60187.1
	AcGLO2	Allamanda cathartica	AEM60211.1
	CaGLO-C07	Coffea arabica	XP_027092769.1
	CaGLO-C15	Coffea arabica	XP_027089801.1
	CrGLO1	Catharanthus roseus	AEA76417.1
	GjGLO2	Gardenia jasminoides	AEM60210.1
	GsPI1/GLO	Gentiana scabra	BAS04475.1
	GsPI2/GLO	Gentiana scabra	BAS04476.1
	GsPI3/GLO	Gentiana scabra	BAS04478.1
	AcTM6_1	Allamanda cathartica	AEM60226.1
	CaTM6	Coffea arabica	XP_027073264.1
	GjTM6	Gardenia jasminoides	AEM60224.1
	GsTM6	Gentiana scabra	BAS04472.1
C/D	CaPLE	Coffea arabica	AHW58047.1
	GsAG1/PLE	Gentiana scabra	BAS04480.1
	CaAG	Coffea arabica	ADU56831.1
	CaAG-C03	Coffea arabica	ADU56831.1
	CaAG-S19	Coffea arabica	ADU56841.1
	CaG2/PLE	Coffea arabica	XP_027063684.1
	CrAG	Catharanthus roseus	AEA76418.1
	GsSTK1	Gentiana scabra	BAS04473.1
E	CaSEP1/2	Coffea arabica	AHW58036.1
	GsSEP1	Gentiana scabra	BAS04481.1
	GsSEP2	Gentiana scabra	BAS04482.1
	CaSEP3	Coffea arabica	AHW58034.1
	GsSEP3	Gentiana scabra	BAS04483.1
	CaSEP4	Coffea arabica	AHW58033.1
AGL6	CaAGL6	Coffea arabica	XP_027109717.1
	CaAGL6-C16	Coffea arabica	ADU56831.1
