# Supplementary material for: Pitfall Flower Development and Organ Identity of Ceropegia sandersonii (Apocynaceae-Asclepiadoideae)
Source: Plants (Basel). 2020 Dec 14;9(12):1767. doi: 10.3390/plants9121767 (PMC7764971; doi:10.3390/plants9121767)
Supplement: Supplementary file 1 [file plants-09-01767-s001.zip › plants-1003419_Revision1_Supplementary Material/Table S3_DESeq2 analyses.xlsx]

## Sheet: Table S4_DESeq Analyses Results
Table S3: Results of differential gene expression analyses using DESeq2 in R. Six pairwise test between the four sample types ‘early buds’, ‘sepals’, ‘petals’, and ‘gynostegium’ were performed. BaseMean: mean counts per gene; log2 fold change: effect size estimate; lfcSE: standard error estimate for log2 fold change; stat: Walden statistic; padj: BH-adjusted p-value.
Early bud vs. Gynostegium
	BaseMean	log2 Fold Change	lfcSE	stat	p-value	padj
CsanAP1	619.327	5.47632	0.302303	18.1153	2.41197e-73	1.12558e-72
CsanSEP4	751.796	2.77967	0.217293	12.7923	1.81044e-37	4.22435e-37
CsanFUL2	239.799	1.85148	0.50115	3.69447	0.000220348	0.000257073
CsanSEP1	298.686	0.598339	0.279904	2.13766	0.0325446	0.0350481
CsanDEF	1801.9	-0.795199	0.146889	-5.41359	6.1774e-08	9.60929e-08
CsanSEP1/2	918.364	-0.931129	0.245157	-3.79809	0.000145817	0.000185585
CsanFUL1	164.715	-1.04814	0.248485	-4.21812	2.46345e-05	3.44883e-05
CsanGLO	3939.55	-1.73534	0.125595	-13.817	2.01358e-43	5.63802e-43
CsanSEP3	952.377	-1.76153	0.323314	-5.44836	5.08369e-08	8.89645e-08
CsanAG2	525.2	-2.80724	0.179506	-15.6387	3.96571e-55	1.388e-54
CsanAG1	651.4	-3.35125	0.161133	-20.798	4.5081e-96	3.15567e-95
CsanSTK1	71.548	-3.86623	0.446912	-8.651	5.10494e-18	1.02099e-17
CsanTM6	3399.23	-4.52625	0.153451	-29.4964	3.19972e-191	4.47961e-190
Early bud vs. Petal
	BaseMean	log2 Fold Change	lfcSE	stat	p-value	p adjusted
CsanSTK1	71.548	6.46642	1.2592	5.13535	2.81614e-07	4.38066e-07
CsanFUL1	164.715	6.34418	0.595937	10.6457	1.82543e-26	5.11121e-26
CsanAG1	651.4	6.32566	0.405561	15.5973	7.59352e-55	5.31547e-54
CsanAG2	525.2	5.59763	0.326567	17.1408	7.36093e-66	1.03053e-64
CsanFUL2	239.799	3.89833	0.533517	7.30685	2.73481e-13	6.38121e-13
CsanAP1	619.327	1.12754	0.212417	5.30811	1.10766e-07	1.9384e-07
CsanAGL6	58.2609	1.1227	0.447947	2.50632	0.0121994	0.0155265
CsanSEP4	751.796	0.369196	0.205964	1.79252	0.073049	0.073049
CsanTM6	3399.23	-0.293005	0.15532	-1.88646	0.0592334	0.0637898
CsanSEP1/2	918.364	-0.551708	0.245324	-2.2489	0.0245191	0.0286056
CsanSEP3	952.377	-0.959929	0.323503	-2.9673	0.0030043	0.00420602
CsanDEF	1801.9	-1.58386	0.146447	-10.8152	2.91608e-27	1.02063e-26
CsanGLO	3939.55	-1.85573	0.125539	-14.7821	1.91192e-49	8.92229e-49
CsanSEP1	298.686	-1.88724	0.273415	-6.90247	5.11045e-12	1.02209e-11
Early bud vs. Sepal
	BaseMean	log2 Fold Change	lfcSE	stat	p-value	p adjusted
CsanAG1	651.4	5.70289	0.738293	7.72442	1.1236e-14	2.2472e-14
CsanSTK1	71.548	4.90081	1.2592	3.89201	9.94154e-05	0.000115985
CsanGLO	3939.55	4.64142	0.212081	21.8851	3.59949e-106	5.03929e-105
CsanAG2	525.2	4.16905	0.438036	9.51759	1.77237e-21	6.20331e-21
CsanAGL6	58.2609	3.4252	0.673379	5.08658	3.64577e-07	4.64007e-07
CsanTM6	3399.23	2.6094	0.223443	11.6782	1.64827e-31	1.15379e-30
CsanSEP3	952.377	1.99227	0.346772	5.74519	9.18183e-09	1.42829e-08
CsanDEF	1801.9	-0.425033	0.151695	-2.8019	0.00508025	0.00508025
CsanSEP1	298.686	-0.91974	0.285555	-3.22089	0.00127794	0.00137624
CsanFUL1	164.715	-1.53351	0.25881	-5.92523	3.11853e-09	5.45743e-09
CsanSEP4	751.796	-1.81046	0.206585	-8.76376	1.88843e-18	4.40633e-18
CsanAP1	619.327	-2.11933	0.210497	-10.0682	7.63751e-24	3.56417e-23
CsanSEP1/2	918.364	-2.31093	0.246322	-9.38176	6.48818e-21	1.81669e-20
CsanFUL2	239.799	-2.60216	0.491118	-5.29843	1.168e-07	1.6352e-07
Gynostegium vs. Petal
	BaseMean	log2 Fold Change	lfcSE	stat	p-value	p adjusted
CsanSTK1	71.548	10.3327	1.24971	8.26803	1.36186e-16	2.38325e-16
CsanAG1	651.4	9.67691	0.403302	23.9942	3.19383e-127	1.49046e-126
CsanAG2	525.2	8.40488	0.324185	25.9262	3.3731e-148	2.36117e-147
CsanFUL1	164.715	7.39233	0.594066	12.4436	1.51486e-35	4.24162e-35
CsanTM6	3399.23	4.23325	0.152589	27.7429	2.12265e-169	2.97171e-168
CsanFUL2	239.799	2.04685	0.54214	3.7755	0.000159687	0.000223562
CsanAGL6	58.2609	0.981187	0.44842	2.1881	0.0286625	0.0334396
CsanSEP3	952.377	0.801601	0.322609	2.48474	0.0129645	0.0165003
CsanDEF	1801.9	-0.788657	0.145763	-5.41053	6.28395e-08	9.77504e-08
CsanSEP4	751.796	-2.41048	0.217501	-11.0826	1.5236e-28	3.55506e-28
CsanSEP1	298.686	-2.48558	0.275962	-9.00697	2.11835e-19	4.2367e-19
CsanAP1	619.327	-4.34878	0.303892	-14.3103	1.88696e-46	6.60435e-46
Gynostegium vs. Sepal
	BaseMean	log2 Fold Change	lfcSE	stat	p-value	p adjusted
CsanAG1	651.4	9.05414	0.737055	12.2842	1.10094e-34	2.56885e-34
CsanSTK1	71.548	8.76705	1.24971	7.01526	2.29525e-12	3.5704e-12
CsanTM6	3399.23	7.13565	0.221552	32.2075	1.38545e-227	1.93964e-226
CsanAG2	525.2	6.9763	0.436263	15.991	1.47543e-57	4.13121e-57
CsanGLO	3939.55	6.37676	0.211685	30.1239	2.35998e-199	1.65199e-198
CsanSEP3	952.377	3.7538	0.345938	10.8511	1.97119e-27	3.94237e-27
CsanAGL6	58.2609	3.28368	0.673694	4.87415	1.0928e-06	1.27493e-06
CsanDEF	1801.9	0.370165	0.151035	2.45086	0.0142515	0.0153478
CsanFUL1	164.715	-0.485368	0.254472	-1.90735	0.0564747	0.0564747
CsanSEP1/2	918.364	-1.3798	0.245146	-5.62851	1.81775e-08	2.54485e-08
CsanSEP1	298.686	-1.51808	0.287994	-5.27121	1.35524e-07	1.72486e-07
CsanFUL2	239.799	-4.45364	0.500472	-8.89888	5.64111e-19	9.87194e-19
CsanSEP4	751.796	-4.59013	0.218088	-21.0472	2.42834e-98	8.49918e-98
CsanAP1	619.327	-7.59564	0.302553	-25.1052	4.36408e-139	2.03657e-138
Petal vs. Sepal
	BaseMean	log2 Fold Change	lfcSE	stat	p-value	p adjusted
CsanGLO	3939.55	6.49715	0.211652	30.6974	6.17069e-207	8.63897e-206
CsanSEP3	952.377	2.9522	0.346115	8.52953	1.4694e-17	2.9388e-17
CsanTM6	3399.23	2.9024	0.222851	13.0239	8.9424e-39	3.12984e-38
CsanAGL6	58.2609	2.30249	0.676555	3.40326	0.00066586	0.000847458
CsanDEF	1801.9	1.15882	0.150605	7.69447	1.42083e-14	2.48646e-14
CsanSEP1	298.686	0.967499	0.281691	3.43461	0.00059341	0.000830774
CsanAG2	525.2	-1.42858	0.514538	-2.77644	0.00549584	0.00641182
CsanSEP1/2	918.364	-1.75923	0.245312	-7.17137	7.42512e-13	1.15502e-12
CsanSEP4	751.796	-2.17965	0.206803	-10.5397	5.66534e-26	1.32191e-25
CsanAP1	619.327	-3.24686	0.212773	-15.2598	1.4177e-52	9.92389e-52
CsanFUL2	239.799	-6.50049	0.532881	-12.1988	3.15533e-34	8.83492e-34
CsanFUL1	164.715	-7.87769	0.598458	-13.1633	1.42667e-39	6.65778e-39
