# Supplementary material for: Pitfall Flower Development and Organ Identity of Ceropegia sandersonii (Apocynaceae-Asclepiadoideae)
Source: Plants (Basel). 2020 Dec 14;9(12):1767. doi: 10.3390/plants9121767 (PMC7764971; doi:10.3390/plants9121767)
Supplement: Supplementary file 1 [file plants-09-01767-s001.zip › plants-1003419_Revision1_Supplementary Material/Table S4_Primers.xlsx]

## Sheet: Table S1_Primers
Table S4: List of primers used for semi-quantitative RT-PCR analysis.
Name	Type	Sequence	Length [bp]	Tm [°C]	GC [%]	Product size [bp]
CsanTM6	Fwd	GCCACTCCATCCACCAAAGC	20	61.6	60	507
	Rev	CAGTGTTCTCTGTGATGCTAAGG	23	59.1	47.8
CsanFUL2	Fwd	CGTGCTGTCGCTCCATTTG	19	59.9	57.9	574
	Rev	CAGTTGAAGCGGATCGAGAAC	21	59.3	52.4
CsanAG	Fwd	TCGTATTGTTGAGGAGGTTGAAC	23	58.7	43.5	541
	Rev	AACGCCGGAATGGTTTGTTG	20	60	50
CsanGLO	Fwd	CAAATCCTCTCGTGGAGATTTGG	23	59.4	47.8	401
	Rev	AAGAAGCTGTGGGATGTTAAGC	22	58.9	45.5
CsanSEP1	Fwd	GCATCAAGCCAGGAACATATCC	22	59.4	50	519
	Rev	GGTGCACTTATGGCTCTTTGG	21	59.5	52.4
CsanAGL6	Fwd	ACTCTGTGATGCTGAAGTTGCT	22	60.2	45.5	410
	Rev	AGGAAACCTTGACCTTCAACTGA	23	59.8	43.5
CsanACTIN	Fwd	GCGACAATGGAACTGGAATGG	21	59.9	52.4	582
	Rev	CAGAGGTGGTGAACATGTAACC	22	58.9	50
